# Supplementary material for: Profile of Otorhinolaryngology-Related Emergency Department Visits and Revisits in a Tertiary Care Center in Riyadh, Saudi Arabia
Source: Healthcare (Basel). 2026 May 18;14(10):1378. doi: 10.3390/healthcare14101378 (PMC13206701; doi:10.3390/healthcare14101378)
Supplement: Supplementary file 1 [file healthcare-14-01378-s001.zip]

Archive with 1 entries (1 files):
- healthcare-4194966-supplementary.pdf
